# Supplementary material for: Comparative analysis of Foxp2 expression in the thalamus of mice, rats, and macaques: implications for the evolution of language circuits
Source: Brain Struct Funct. 2026 Jul 24;231(7):108. doi: 10.1007/s00429-026-03165-x (PMC13400601; doi:10.1007/s00429-026-03165-x)
Supplement: Supplementary file 1 — Supplementary file1 (XLSX 22 KB) [file 429_2026_3165_MOESM1_ESM.xlsx]

## Sheet: Mice
	Density			Intensity
Nucleus	1	2	3	1	2	3
Midline group
PV	3.88267	4.61602	3.59667	0.184946	0.245444	0.174178
IMD	3.16252	3.6155	2.32681	0.149115	0.195132	0.121924
IAM		1.65258	0.899514		0.0855342	0.0537915
CM	2.27855	2.65048	1.82936	0.114286	0.152329	0.109251
Rh	2.99241	3.99535	3.13347	0.133369	0.208821	0.152715
Re	1.53274	2.05403	1.55104	0.103857	0.150029	0.113391
PaXi	2.15036	3.60163	1.80978	0.107506	0.253343	0.149624
Xi	4.11925	4.60904	3.29017	0.21072	0.252623	0.180029
PT	2.27692	4.55719	2.74028	0.091955	0.177394	0.150613
Intralaminar group
Ang	1.76351	1.15161	1.3314	0.115257	0.127113	0.054295
CL	2.25935	3.00958	2.4168	0.0731988	0.122985	0.0687282
PC	1.77072	2.10792	1.67226	0.114822	0.153534	0.0993852
PaF	2.63952	3.48077	2.89789	0.206697	0.195856	0.224948
Anterior group
AD	0.012585	0.0342103	0.0805157	NA	NA	NA
AV	0.0156096	0.06279	0.0381648	NA	NA	NA
AM	0.0439223	0.351138	0.144835	0.0544208	0.0473286	0.0359052
IAD	1.13104	1.85323	0.65496	0.0622119	0.0824955	0.0632925
LD	0.447427	0.137626	0.485397	0.0787964	0.0651523	0.0412368
Mediodorsal nucelus
MD	2.22537	2.9347	1.7192	0.112345	0.170899	0.082823
Ventral group
VA	0.61536	0.699449	0.501305	0.0893055	0.0898347	0.0715503
VL	0.540959	0.4418	0.546493	0.0824445	0.109818	0.0696219
VM	0.326319	0.627627	0.685655	0.0477485	0.055294	0.0500096
VPM	0.15487	0.176828	0.406835	0.0470753	0.0487595	0.0425136
VPL	0.130754	0.375128	0.582985	0.0545421	0.055695	0.0344418
VPPC	0.437172	0.651661	0.939659	0.0495563	0.0699337	0.0588413
Sub	0.952619	1.81419	1.15814	0.0854552	0.105074	0.0526323
Posterior group
LP	2.54964	2.17746	1.85067	0.160854	0.133105	0.0985693
Po	1.71638	1.40506	1.46553	0.113237	0.10816	0.110942
SG	2.68395	2.05919	2.17387	0.145128	0.12531	0.123398
Geniculate nuclei
DLG	0.191502	0.306325	0.444008	0.0651691	0.0600232	0.0338934
MG	1.95619	2.84123	2.20881	0.113902	0.137791	0.0880976
Other
MH	1.56746	2.59867	1.26102	0.0779101	0.123188	0.0767147
LH	0.177751	0.234114	0.162933	0.043915	0.121992	0.109379
PrG	0.0576332	0.0485616	0.0865647	NA	NA	NA
Rt	0.0232816	0.0534338	0.0159019	NA	NA	NA
ZI	0.0291534	0.0469139	0.0534055	NA	NA	NA

## Sheet: Rats
	Density			Intensity
Nucleus	1	2	3	1	2	3
Midline group
PV	3.54729	2.02611	3.70985	0.401369	0.129584	0.371967
IMD	2.32842	1.38815	2.69495	0.345541	0.117191	0.277791
IAM			1.22194			0.208679
CM	2.79441	1.65772	2.51187	0.326978	0.0953174	0.295254
Rh	3.56735	2.34987	3.18459	0.392046	0.186856	0.345321
Re	1.41647	0.429535	1.32915	0.217114	0.0610849	0.194023
PaXi	1.06452	0.584237	1.15196	0.195729	0.103848	0.202766
Xi	2.60383	2.68281	2.94218	0.327175	0.183634	0.327684
PT	1.69082	0.959475	1.94609	0.299824	0.0718547	0.283576
Intralaminar group
Ang	1.241	0.748458	1.22162	0.331515	0.0314424	0.194
CL	1.87786	1.064	2.02884	0.347982	0.0614856	0.234444
PC	2.48927	1.12354	2.22718	0.313191	0.0963534	0.203499
PaF		1.96217	2.68848		0.286174	0.420725
Anterior group
AD	0.704617	0.0317349	0.0431451	0.0775742	0.004647	0.0217107
AV	0.490815	0.0517873	0.0512081	0.0603723	0.0072329	0.0292345
AM	0.671039	0.198918	0.476081	0.0495751	0.009368	0.0347063
IAD			1.98381			0.124635
LD	1.32578	0.0909807	0.66604	0.161193	0.0161698	0.100527
Mediodorsal nucelus
MD	1.641	0.831136	1.59506	0.287991	0.0507993	0.219106
Ventral group
VA	1.27938	0.493084	0.897505	0.295408	0.0500284	0.127117
VL	1.11661	0.517574	0.82802	0.264601	0.0167769	0.117716
VM	0.963943	0.368407	0.844584	0.179436	0.0266568	0.112101
VPM	1.49671	0.466198	1.01492	0.2398	0.0242911	0.0977434
VPL	1.18981	0.389249	0.779688	0.192554	0.0237211	0.102702
VPPC	1.4318	1.05455	1.59684	0.269705	0.0394856	0.189004
Sub	1.57408	0.49733	1.15163	0.228728	0.0134501	0.141033
Posterior group
LP	1.62165	1.03412	1.51343	0.253259	0.0914174	0.16444
Po	1.461	0.880563	1.21891	0.304898	0.0586788	0.168331
SG	1.87733	1.56485		0.25541	0.12542
Geniculate nuclei
DLG	1.90897	0.18939	1.12392	0.138354	0.00898249	0.110893
MG	1.76994	0.988457	1.66942	0.165505	0.0913863	0.152391
Other
MH	3.44795	1.39523	1.37768	0.220853	0.142553	0.161378
LH	0.155295	0.108749	0.18667	0.133454	0.0878677	0.168029
PrG	0.247157	0.127898	0.133672	0.0863481	0.0277951	0.101989
Rt	0.0253082	0.00447077	0.0252592	NA	NA	NA
ZI	0.0694545	0.098152	0.101584	NA	NA	NA

## Sheet: Macaques
	Density			Intensity
Nucleus	1	2	3	1	2	3
Midline group
Pa	2.13861	1.51689	0.46006	0.274015	0.379876	0.331877
Cs	1.65884	1.231	1.13148	0.33793	0.374723	0.357714
Cdc	1.14184	0.899851	1.05994	0.247493	0.23337	0.297909
Cim	1.01352	0.738323	0.631494	0.239724	0.234985	0.295047
Cif	1.15128	1.05585	0.731221	0.291402	0.319614	0.419219
Clc	0.389901	0.511708	0.262135	0.152472	0.154892	0.301321
Ro	0.646172	0.937071	1.73376	0.122042	0.255692	0.440026
Re	0.481979	0.578732	0.305356	0.165669	0.231204	0.230121
Pt	0.965397	0.526907		0.237783	0.292787
Intralaminar group
Csl	1.05352	0.894332	0.659184	0.218029	0.241654	0.34365
Pcn	0.659352	0.439643	0.502101	0.249429	0.212832	0.224132
Cl	0.697504			0.274078
CnMd	0.801218	0.569154	0.551692	0.323217	0.283408	0.436831
Pf	1.08096	0.869814	0.923863	0.396756	0.502163	0.284838
Anterior group
AD	0.163109	0.0499061	0.112372	0.10522	0.0723792	0.284496
AV	0.151655	0.258509	0.169155	0.124805	0.15039	0.243144
AM	0.142892	0.210589	0.13685	0.121304	0.196515	0.257126
AI	0.560363	0.340522	0.644334	0.111973	0.179745	0.208795
LD	0.521372	0.340924	0.279853	0.156225	0.253404	0.23675
Mediodorsal nucleus
MD	0.963268	0.656682	0.492496	0.273248	0.229698	0.297107
Ventral group
VA	0.4008	0.217443	0.153664	0.153762	0.129958	0.162934
VL	0.462313	0.238759	0.163792	0.190918	0.160531	0.134542
VPL	0.458232	0.291654	0.179241	0.18737	0.229517	0.276048
VPM	0.701615	0.320972	0.467217	0.207509	0.277631	0.24499
VPMpc	0.760875	0.453104		0.221531	0.278334
VPI	0.385905	0.401487	0.31429	0.150188	0.234334	0.280756
X	0.442042			0.192347
Posterior group
SG	1.19537	0.60876		0.234662	0.161394
Li	0.872946			0.290428
Pulvinar group
Pul m	0.96455		0.605846	0.242028		0.249285
Pul l	0.79956		0.476468	0.243922		0.258368
Pul i	1.27856	0.740473	0.445994	0.278427	0.196335	0.216796
Pul o	0.485331	0.473966		0.213847	0.159545
LP	0.853461	0.341288		0.239615	0.200429
Geniculate nuclei
GM	1.19537	0.875908		0.234662	0.316357
GLv	0.147434	0.205144		0.0696844	0.113492
GLd	0.947675	0.435818		0.145379	0.204091
Other
Hm	0.105591	0.0587512		0.103839	0.0245824
Hl	0.0619905	0.077287		0.091151	0.0688114
R	0.0158449	0.0184005	0.0141056	NA	NA	NA
ZI	0.0464001	0.0208976	0.023193	NA	NA	NA
