# Supplementary material for: Comparative analysis of Foxp2 expression in the thalamus of mice, rats, and macaques: implications for the evolution of language circuits
Source: Brain Struct Funct. 2026 Jul 24;231(7):108. doi: 10.1007/s00429-026-03165-x (PMC13400601; doi:10.1007/s00429-026-03165-x)
Supplement: Supplementary file 2 — Supplementary file2 (IJM 2 KB) [file 429_2026_3165_MOESM2_ESM.ijm]

// Choose folder
dir = getDirectory("Choose a folder with your images");
list = getFileList(dir);
setBatchMode(true);

// Create results file
outputFile = dir + "IHC_Measurements.csv";
File.saveString("Filename,Mean_Intensity,Background_Intensity\n", outputFile);

for (i = 0; i < list.length; i++) {
    if (endsWith(list[i], ".tif") || endsWith(list[i], ".jpg") || endsWith(list[i], ".png")) {
        open(dir + list[i]);
        title = getTitle();
        
        // Color deconvolution
        run("Colour Deconvolution", "vectors=[H DAB]");

        // DAB channel is usually window named "C2-" + title
        selectWindow(title + "-(Colour_2)");

        // Convert to 8-bit for thresholding
        run("8-bit");
        
        // Auto threshold
        setAutoThreshold("Moments");
        setOption("BlackBackground", false);
        run("Convert to Mask");
        run("Fill Holes");
        run("Erode");
        run("Dilate");
        run("Analyze Particles...", "size=40-Infinity show=Nothing add"); 

        // Combine all ROIs into one
        roiManager("Combine");
        roiManager("Reset");
        roiManager("Add");

        // Measure mean intensity of DAB labelling
        selectWindow(title);
        roiManager("Select", 0);
        run("Measure");
        meanIntensity = getResult("Mean", 0);
        run("Clear Results");
        
        // Measure mean intensity of background
        roiManager("Select", 0);
        run("Make Inverse");
        run("Measure");
        background = getResult("Mean", 0);
        
        File.append(title + "," + meanIntensity + "," + background + "\n", outputFile);


        // Clean and close
        roiManager("Reset");
        close("*");
        run("Clear Results");

    }
}
setBatchMode(false);
